# Supplementary material for: New species of Limnophyes Eaton (Diptera, Chironomidae) from China and synonymy of L. fuscipygmus Tokunaga, 1940
Source: Zookeys. 2021 Jan 18;1011:51–61. doi: 10.3897/zookeys.1011.58993 (PMC7835191; doi:10.3897/zookeys.1011.58993)
Supplement: XML Treatment for Limnophyes minerus [file zookeys.1011.58993-treatment1.xml]

<!DOCTYPE tp:taxon-treatment
  PUBLIC "-//TaxonX//DTD Taxonomic Treatment Publishing DTD v0 20100105//EN" "tax-treatment-NSO.dtd">
<tp:taxon-treatment xmlns:tp="http://www.plazi.org/taxpub"><tp:treatment-meta><kwd-group><label>Taxon classification</label><kwd><named-content xmlns:xlink="http://www.w3.org/1999/xlink" content-type="kingdom">Animalia</named-content></kwd><kwd><named-content xmlns:xlink="http://www.w3.org/1999/xlink" content-type="order">Diptera</named-content></kwd><kwd><named-content xmlns:xlink="http://www.w3.org/1999/xlink" content-type="family">Chironomidae</named-content></kwd></kwd-group><mixed-citation publication-type="journal"><person-group><name><surname>Liu</surname><given-names>Wenbin</given-names></name><name><surname>Zhao</surname><given-names>Cong</given-names></name><name><surname>Kong</surname><given-names>Fanqing</given-names></name><name><surname>Yan</surname><given-names>Chuncai</given-names></name><name><surname>Wang</surname><given-names>Xinhua</given-names></name></person-group><article-title>New species of <italic><tp:taxon-name><tp:taxon-name-part taxon-name-part-type="genus" reg="Limnophyes">Limnophyes</tp:taxon-name-part></tp:taxon-name></italic> Eaton (<tp:taxon-name><tp:taxon-name-part taxon-name-part-type="order">Diptera</tp:taxon-name-part></tp:taxon-name>, <tp:taxon-name><tp:taxon-name-part taxon-name-part-type="family">Chironomidae</tp:taxon-name-part></tp:taxon-name>) from China and synonymy of <italic><tp:taxon-name><tp:taxon-name-part taxon-name-part-type="genus" reg="Limnophyes">L.</tp:taxon-name-part> <tp:taxon-name-part taxon-name-part-type="species" reg="fuscipygmus">fuscipygmus</tp:taxon-name-part></tp:taxon-name></italic> Tokunaga, 1940</article-title><source>Zookeys</source><day>18</day><month>1</month><year>2021</year><volume>1011</volume><fpage>51</fpage><lpage>61</lpage><pub-id pub-id-type="doi">10.3897/zookeys.1011.58993</pub-id></mixed-citation></tp:treatment-meta><tp:nomenclature><tp:taxon-name><object-id xmlns:xlink="http://www.w3.org/1999/xlink" content-type="arpha" xlink:type="simple">6A2E82F7-8478-5B17-BD7C-4DF84A149D0C</object-id>
            <tp:taxon-name-part taxon-name-part-type="genus" reg="Limnophyes">Limnophyes</tp:taxon-name-part>
            <tp:taxon-name-part taxon-name-part-type="species" reg="minerus">minerus</tp:taxon-name-part>
            <object-id xmlns:xlink="http://www.w3.org/1999/xlink" content-type="zoobank" xlink:type="simple">http://zoobank.org/559838A7-DBA7-4578-8408-841097D8A54F</object-id>
          </tp:taxon-name><tp:taxon-authority>Liu &amp; Yan</tp:taxon-authority><tp:taxon-status xmlns:xlink="http://www.w3.org/1999/xlink" xlink:type="simple">sp. nov.</tp:taxon-status><xref ref-type="fig" rid="F1">Figs 1–4</xref></tp:nomenclature><tp:treatment-sec sec-type="type material" id="SECID0EWJAC"><title>Type material.</title><p><bold><italic>Holotype</italic></bold> male (<named-content xmlns:xlink="http://www.w3.org/1999/xlink" content-type="dwc:institutional_code" xlink:type="simple">BDN</named-content> No. 13105), China: Sichuan Province, Kangding County, Wasi River, <named-content xmlns:xlink="http://www.w3.org/1999/xlink" content-type="dwc:verbatimCoordinates" xlink:type="simple"><named-content content-type="geo-json" specific-use="{&#34;type&#34;:&#34;Point&#34;,&#34;coordinates&#34;:[101.964000,30.051000]}" id="NCID0EJKAC" xlink:type="simple">30.051°N, 101.964°E</named-content></named-content>, 3124 m a.s.l., light trap, 15.vi.1996, X. Wang. <bold><italic>Paratype</italic></bold>: 1 male, Sichuan Province, Daocheng County, Sangdui Town, <named-content xmlns:xlink="http://www.w3.org/1999/xlink" content-type="dwc:verbatimCoordinates" xlink:type="simple"><named-content content-type="geo-json" specific-use="{&#34;type&#34;:&#34;Point&#34;,&#34;coordinates&#34;:[100.297000,29.038000]}" id="NCID0EUKAC" xlink:type="simple">29.038°N, 100.297°E</named-content></named-content>, 3447 m a.s.l., sweep net, 11.vi.1996, X. Wang; 1 male, Hubei Province, Wufeng County, Houhe River, <named-content xmlns:xlink="http://www.w3.org/1999/xlink" content-type="dwc:verbatimCoordinates" xlink:type="simple"><named-content content-type="geo-json" specific-use="{&#34;type&#34;:&#34;Point&#34;,&#34;coordinates&#34;:[110.675000,30.199000]}" id="NCID0E3KAC" xlink:type="simple">30.199°N, 110.675°E</named-content></named-content>, 1723 m a.s.l., sweep net, 1.vii,1997, B. Ji.</p></tp:treatment-sec><tp:treatment-sec sec-type="description" id="SECID0EBLAC"><title>Diagnostic characters.</title><p>The species can be separated from other members of the genus by having minute inferior volsella, virga consisting of one tapering spine, no lanceolate setae, and <abbrev xmlns:xlink="http://www.w3.org/1999/xlink" xlink:title="antennal ratio" id="ABBRID0EHLAC" xlink:type="simple">AR</abbrev> 0.24–0.27.</p></tp:treatment-sec><tp:treatment-sec sec-type="etymology" id="SECID0ELLAC"><title>Etymology.</title><p>From the Latin, <italic>minerus</italic>, minute or tiny, referring to the reduced inferior volsella, adjective in the nominative singular.</p></tp:treatment-sec><tp:treatment-sec sec-type="description" id="SECID0E2LAC"><title>Description.</title><p>Male (<italic>N</italic> = 3).</p><p>Total length 1.68–1.80 mm. Wing length 0.95–1.25 mm. Total length / wing length 1.44–1.76. Wing length / length of profemur 2.57–3.20.</p><p><bold><italic>Coloration</italic>.</bold> Head and thorax dark brown. Abdomen and legs brown. Wing nearly transparent.</p><p><bold><italic>Head</italic>.</bold> Antenna with 13 flagellomeres. <abbrev xmlns:xlink="http://www.w3.org/1999/xlink" xlink:title="antennal ratio" id="ABBRID0ESMAC" xlink:type="simple">AR</abbrev> 0.24–0.27. Ultimate flagellomere 79–98 µm long. Temporal setae 4–5, including 1 inner vertical, 1–3 outer verticals and 1–2 postorbitals. Clypeus with 10–21 setae. Tentorium 110–120 µm long, 14–18 µm wide. Palpomere lengths (in µm): 17–20, 22–25, 42–55, 35–52, 79–95. Length ratio of palpomeres 5/3 1.73–1.91.</p><p><bold><italic>Wing</italic></bold> (Fig. <xref ref-type="fig" rid="F1">1</xref>). Anal lobe reduced. <abbrev xmlns:xlink="http://www.w3.org/1999/xlink" xlink:title="ratio of length of Cu/length of M" id="ABBRID0EBNAC" xlink:type="simple">VR</abbrev> 1.22–1.30. Brachiolum with one seta. R with 1–3 setae. Costal extension 40–50 µm long. Squama with 2–4 setae.</p><p><bold><italic>Thorax</italic></bold> (Figs <xref ref-type="fig" rid="F1">2</xref>, <xref ref-type="fig" rid="F1">3</xref>). Antepronotum with 2–4 median setae, and 2–3 lateral setae. Humeral pit (Fig. <xref ref-type="fig" rid="F1">3</xref>) small, with sclerotized anterior margin. Dorsocentrals 14–16, with 0–1 non-lanceolate humeral, and 14–15 non-lanceolate dorsocentrals. Preepisternum with 3 setae in anterior and posterior respectively. Acrostichals 4, prealars 4–5, supraalar 1, posterior anepisternum II with 3–4 setae, epimeron II with 4 setae, median anepistenum II with one seta; scutellum with 9 setae.</p><p><bold><italic>Legs</italic></bold> (<italic>N</italic> = 2). Spur of fore tibia 33–37 µm long, of mid tibia 17–23 µm and 13–18 µm long, of hind tibia 37–38 µm and 13–15 µm long. Setae of tibial comb 28–30 µm long, comb with 11 teeth. Width at apex of fore tibia 25–26 µm, of mid tibia 24–25 µm, of hind tibia 30 µm. Lengths and proportions of legs in Table <xref ref-type="table" rid="T1">1</xref>.</p><p><bold><italic>Hypopygium</italic></bold> (Fig. <xref ref-type="fig" rid="F1">4</xref>). “Anal point” bluntly triangular, with 8–13 weak setae. Laterosternite IX with 2–3 setae. Phallapodeme 25–32 µm long; transverse sternapodeme 63–75 µm long. Virga 17–19 µm long, consisting of one tapering spine. Gonocoxite 113–125 µm long. Inferior volsella minute. Gonostylus 65–73 µm long, with pointed crista dorsalis. Megaseta 10–16 µm long. <abbrev xmlns:xlink="http://www.w3.org/1999/xlink" xlink:title="hypopygium ratio" id="ABBRID0EQOAC" xlink:type="simple">HR</abbrev> 1.55–1.89, <abbrev xmlns:xlink="http://www.w3.org/1999/xlink" xlink:title="hypopygium value" id="ABBRID0EUOAC" xlink:type="simple">HV</abbrev> 2.58–2.73.</p><fig id="F1" position="float" orientation="portrait"><object-id xmlns:xlink="http://www.w3.org/1999/xlink" content-type="doi" xlink:type="simple">10.3897/zookeys.1011.58993.figures1-4</object-id><object-id xmlns:xlink="http://www.w3.org/1999/xlink" content-type="arpha" xlink:type="simple">9E6F715C-CB2D-5EA1-828C-518237B99AC4</object-id><label>Figures 1–4.</label><caption><p><italic><tp:taxon-name><tp:taxon-name-part taxon-name-part-type="genus" reg="Limnophyes">Limnophyes</tp:taxon-name-part> <tp:taxon-name-part taxon-name-part-type="species" reg="minerus">minerus</tp:taxon-name-part></tp:taxon-name></italic> Liu &amp; Yan, sp. nov., male <bold>1</bold> wing <bold>2</bold> humeral area of the thorax <bold>3</bold> thorax <bold>4</bold> hypopygium.</p></caption><graphic xmlns:xlink="http://www.w3.org/1999/xlink" xlink:href="zookeys-1011-051-g001.jpg" position="float" orientation="portrait" xlink:type="simple" id="oo_497783.jpg"><uri content-type="original_file" xlink:type="simple">https://binary.pensoft.net/fig/497783</uri></graphic></fig><table-wrap id="T1" position="float" orientation="portrait"><label>Table 1.</label><caption><p>Lengths (in µm) and proportions of leg segments of male <italic><tp:taxon-name><tp:taxon-name-part taxon-name-part-type="genus" reg="Limnophyes">L.</tp:taxon-name-part> <tp:taxon-name-part taxon-name-part-type="species" reg="minerus">minerus</tp:taxon-name-part></tp:taxon-name></italic> Liu &amp; Yan, sp. nov. (<italic>N</italic> = 3).</p></caption><table id="TID0ENTAG" rules="all"><tbody><tr><th rowspan="1" colspan="1"/><th rowspan="1" colspan="1">
                    <abbrev xmlns:xlink="http://www.w3.org/1999/xlink" xlink:title="femur" id="ABBRID0E2AAE" xlink:type="simple">fe</abbrev>
                  </th><th rowspan="1" colspan="2">ti</th><th rowspan="1" colspan="2">ta<sub>1</sub></th><th rowspan="1" colspan="2">ta<sub>2</sub></th><th rowspan="1" colspan="2">ta<sub>3</sub></th><th rowspan="1" colspan="1">ta<sub>4</sub></th></tr><tr><td rowspan="1" colspan="1">p<sub>1</sub></td><td rowspan="1" colspan="1">310–390</td><td rowspan="1" colspan="2">430–510</td><td rowspan="1" colspan="2">220–240</td><td rowspan="1" colspan="2">130–140</td><td rowspan="1" colspan="2">80–95</td><td rowspan="1" colspan="1">45–50</td></tr><tr><td rowspan="1" colspan="1">p2</td><td rowspan="1" colspan="1">380–420</td><td rowspan="1" colspan="2">370–470</td><td rowspan="1" colspan="2">150–200</td><td rowspan="1" colspan="2">85–100</td><td rowspan="1" colspan="2">40–60</td><td rowspan="1" colspan="1">40–45</td></tr><tr><td rowspan="1" colspan="1">p3</td><td rowspan="1" colspan="1">390–450</td><td rowspan="1" colspan="2">420–510</td><td rowspan="1" colspan="2">230–280</td><td rowspan="1" colspan="2">110–120</td><td rowspan="1" colspan="2">95–130</td><td rowspan="1" colspan="1">50</td></tr><tr><td rowspan="1" colspan="1"/><td rowspan="1" colspan="2">ta<sub>5</sub></td><td rowspan="1" colspan="2">
                    <abbrev xmlns:xlink="http://www.w3.org/1999/xlink" xlink:title="leg ratio" id="ABBRID0EHEAE" xlink:type="simple">LR</abbrev>
                  </td><td rowspan="1" colspan="2">
                    <abbrev xmlns:xlink="http://www.w3.org/1999/xlink" xlink:title="Length of (femur + tibia + ta1) / length of (ta2 + ta3 + ta4 + ta5)" id="ABBRID0EPEAE" xlink:type="simple">BV</abbrev>
                  </td><td rowspan="1" colspan="2">
                    <abbrev xmlns:xlink="http://www.w3.org/1999/xlink" xlink:title="Length of (femur + tibia) / length of ta" id="ABBRID0EXEAE" xlink:type="simple">SV</abbrev>
                  </td><td rowspan="1" colspan="2">
                    <abbrev xmlns:xlink="http://www.w3.org/1999/xlink" xlink:title="longest seta on tarsomere 1/minimum width of tarsomere 1" id="ABBRID0E6EAE" xlink:type="simple">BR</abbrev>
                  </td></tr><tr><td rowspan="1" colspan="1">p1</td><td rowspan="1" colspan="2">45–60</td><td rowspan="1" colspan="2">0.47–0.52</td><td rowspan="1" colspan="2">3.20–3.34</td><td rowspan="1" colspan="2">3.36–3.75</td><td rowspan="1" colspan="2">2.20–2.25</td></tr><tr><td rowspan="1" colspan="1">p2</td><td rowspan="1" colspan="2">35–50</td><td rowspan="1" colspan="2">0.43–0.47</td><td rowspan="1" colspan="2">3.92–5.45</td><td rowspan="1" colspan="2">4.45–5.00</td><td rowspan="1" colspan="2">2.00–2.33</td></tr><tr><td rowspan="1" colspan="1">p3</td><td rowspan="1" colspan="2">45–60</td><td rowspan="1" colspan="2">0.55–0.56</td><td rowspan="1" colspan="2">3.41–3.47</td><td rowspan="1" colspan="2">3.43–3.52</td><td rowspan="1" colspan="2">2.50–2.67</td></tr></tbody></table></table-wrap></tp:treatment-sec><tp:treatment-sec sec-type="remarks" id="SECID0E3GAE"><title>Remarks.</title><p>The new species can be separated from other members of the genus by having a minute inferior volsella. The characters of the new species closely resemble <italic><tp:taxon-name><tp:taxon-name-part taxon-name-part-type="genus" reg="Limnophyes">L.</tp:taxon-name-part> <tp:taxon-name-part taxon-name-part-type="species" reg="ninae">ninae</tp:taxon-name-part></tp:taxon-name></italic> Sæther, 1975 (<xref ref-type="bibr" rid="B21">Sæther 1975</xref>, <xref ref-type="bibr" rid="B23">1990a</xref>). However, the new species differs from the latter on the basis of following characters: (1) the humeral pit of the new species lacking lanceolate prescutellars, whereas in <italic><tp:taxon-name><tp:taxon-name-part taxon-name-part-type="genus" reg="Limnophyes">L.</tp:taxon-name-part> <tp:taxon-name-part taxon-name-part-type="species" reg="ninae">ninae</tp:taxon-name-part></tp:taxon-name></italic> the humeral pit has lanceolate setae inside the margin; (2) virga consisting of three spines with the median much shorter in <italic><tp:taxon-name><tp:taxon-name-part taxon-name-part-type="genus" reg="Limnophyes">L.</tp:taxon-name-part> <tp:taxon-name-part taxon-name-part-type="species" reg="ninae">ninae</tp:taxon-name-part></tp:taxon-name></italic>, whereas the new species has a single virga; (3) the <abbrev xmlns:xlink="http://www.w3.org/1999/xlink" xlink:title="antennal ratio" id="ABBRID0ELIAE" xlink:type="simple">AR</abbrev> of new species (0.24–0.27) is much lower than in <italic><tp:taxon-name><tp:taxon-name-part taxon-name-part-type="genus" reg="Limnophyes">L.</tp:taxon-name-part> <tp:taxon-name-part taxon-name-part-type="species" reg="ninae">ninae</tp:taxon-name-part></tp:taxon-name></italic> (0.62–0.77).</p></tp:treatment-sec><tp:treatment-sec sec-type="distribution" id="SECID0E1IAE"><title>Distribution.</title><p>The new species was collected in a subtropical mountain area in Hubei and Sichuan Provinces in Oriental China.</p></tp:treatment-sec><ref-list><ref id="B21"><mixed-citation xmlns:xlink="http://www.w3.org/1999/xlink" xlink:type="simple"><person-group><name name-style="western"><surname>Sæther</surname><given-names>OA</given-names></name></person-group> (<year>1975</year>) <article-title>Twelve new species of <italic><tp:taxon-name><tp:taxon-name-part taxon-name-part-type="genus">Limnophyes</tp:taxon-name-part></tp:taxon-name></italic> Eaton, with keys to Nearctic males of the genus (<tp:taxon-name><tp:taxon-name-part taxon-name-part-type="order">Diptera</tp:taxon-name-part></tp:taxon-name>: <tp:taxon-name><tp:taxon-name-part taxon-name-part-type="family">Chironomidae</tp:taxon-name-part></tp:taxon-name>).</article-title><source>The Canadian Entomologist</source><volume>107</volume>: <fpage>1029</fpage>–<lpage>1056</lpage>. <ext-link xlink:type="simple" ext-link-type="doi" xlink:href="10.4039/Ent1071029-10">https://doi.org/10.4039/Ent1071029-10</ext-link></mixed-citation></ref><ref id="B23"><mixed-citation xmlns:xlink="http://www.w3.org/1999/xlink" xlink:type="simple"><person-group><name name-style="western"><surname>Sæther</surname><given-names>OA</given-names></name></person-group> (<year>1990a</year>) A review of the genus <italic><tp:taxon-name><tp:taxon-name-part taxon-name-part-type="genus">Limnophyes</tp:taxon-name-part></tp:taxon-name></italic> Eaton from the Holarctic and Afrotropical regions (<tp:taxon-name><tp:taxon-name-part taxon-name-part-type="order">Diptera</tp:taxon-name-part></tp:taxon-name>: <tp:taxon-name><tp:taxon-name-part taxon-name-part-type="family">Chironomidae</tp:taxon-name-part></tp:taxon-name>, <tp:taxon-name><tp:taxon-name-part taxon-name-part-type="subfamily">Orthocladiinae</tp:taxon-name-part></tp:taxon-name>) Entomologica scandinavica 35: 1–135.</mixed-citation></ref></ref-list></tp:taxon-treatment>
