# Supplementary material for: New species of Limnophyes Eaton (Diptera, Chironomidae) from China and synonymy of L. fuscipygmus Tokunaga, 1940
Source: Zookeys. 2021 Jan 18;1011:51–61. doi: 10.3897/zookeys.1011.58993 (PMC7835191; doi:10.3897/zookeys.1011.58993)
Supplement: XML Treatment for Limnophyes minimus [file zookeys.1011.58993-treatment2.xml]

<!DOCTYPE tp:taxon-treatment
  PUBLIC "-//TaxonX//DTD Taxonomic Treatment Publishing DTD v0 20100105//EN" "tax-treatment-NSO.dtd">
<tp:taxon-treatment xmlns:tp="http://www.plazi.org/taxpub"><tp:treatment-meta><kwd-group><label>Taxon classification</label><kwd><named-content xmlns:xlink="http://www.w3.org/1999/xlink" content-type="kingdom">Animalia</named-content></kwd><kwd><named-content xmlns:xlink="http://www.w3.org/1999/xlink" content-type="order">Diptera</named-content></kwd><kwd><named-content xmlns:xlink="http://www.w3.org/1999/xlink" content-type="family">Chironomidae</named-content></kwd></kwd-group><mixed-citation publication-type="journal"><person-group><name><surname>Liu</surname><given-names>Wenbin</given-names></name><name><surname>Zhao</surname><given-names>Cong</given-names></name><name><surname>Kong</surname><given-names>Fanqing</given-names></name><name><surname>Yan</surname><given-names>Chuncai</given-names></name><name><surname>Wang</surname><given-names>Xinhua</given-names></name></person-group><article-title>New species of <italic><tp:taxon-name><tp:taxon-name-part taxon-name-part-type="genus" reg="Limnophyes">Limnophyes</tp:taxon-name-part></tp:taxon-name></italic> Eaton (<tp:taxon-name><tp:taxon-name-part taxon-name-part-type="order">Diptera</tp:taxon-name-part></tp:taxon-name>, <tp:taxon-name><tp:taxon-name-part taxon-name-part-type="family">Chironomidae</tp:taxon-name-part></tp:taxon-name>) from China and synonymy of <italic><tp:taxon-name><tp:taxon-name-part taxon-name-part-type="genus" reg="Limnophyes">L.</tp:taxon-name-part> <tp:taxon-name-part taxon-name-part-type="species" reg="fuscipygmus">fuscipygmus</tp:taxon-name-part></tp:taxon-name></italic> Tokunaga, 1940</article-title><source>Zookeys</source><day>18</day><month>1</month><year>2021</year><volume>1011</volume><fpage>51</fpage><lpage>61</lpage><pub-id pub-id-type="doi">10.3897/zookeys.1011.58993</pub-id></mixed-citation></tp:treatment-meta><tp:nomenclature><tp:taxon-name><object-id xmlns:xlink="http://www.w3.org/1999/xlink" content-type="arpha" xlink:type="simple">18004C86-3BF2-559A-9E36-C6CEC21065F1</object-id>
            <tp:taxon-name-part taxon-name-part-type="genus" reg="Limnophyes">Limnophyes</tp:taxon-name-part>
            <tp:taxon-name-part taxon-name-part-type="species" reg="minimus">minimus</tp:taxon-name-part>
          </tp:taxon-name><tp:taxon-authority>(Meigen, 1818)</tp:taxon-authority><tp:nomenclature-citation-list><tp:nomenclature-citation><tp:taxon-name>
                <tp:taxon-name-part taxon-name-part-type="genus" reg="Chironomus">Chironomus</tp:taxon-name-part> <tp:taxon-name-part taxon-name-part-type="species" reg="minimus">minimus</tp:taxon-name-part></tp:taxon-name><comment>Meigen, 1818: 47.</comment></tp:nomenclature-citation><tp:nomenclature-citation><tp:taxon-name>
                <tp:taxon-name-part taxon-name-part-type="genus" reg="Limnophyes">Limnophyes</tp:taxon-name-part> <tp:taxon-name-part taxon-name-part-type="species" reg="pusillus">pusillus</tp:taxon-name-part></tp:taxon-name><comment>Eaton, 1875: 60; <xref ref-type="bibr" rid="B7">Goetghebuer 1932</xref>: 196; <xref ref-type="bibr" rid="B9">1940–50</xref>: 140; <xref ref-type="bibr" rid="B2">Brundin 1947</xref>: 83.</comment></tp:nomenclature-citation><tp:nomenclature-citation><tp:taxon-name>
                <tp:taxon-name-part taxon-name-part-type="genus" reg="Spaniotoma">Spaniotoma</tp:taxon-name-part> (<tp:taxon-name-part taxon-name-part-type="subgenus" reg="Limnophyes">Limnophyes</tp:taxon-name-part>) <tp:taxon-name-part taxon-name-part-type="species" reg="pusilla">pusilla</tp:taxon-name-part></tp:taxon-name><comment>(Eaton); Edwards, 1929: 355.</comment></tp:nomenclature-citation><tp:nomenclature-citation><tp:taxon-name>
                <tp:taxon-name-part taxon-name-part-type="genus" reg="Limnophyes">Limnophyes</tp:taxon-name-part> <tp:taxon-name-part taxon-name-part-type="species" reg="minimus">minimus</tp:taxon-name-part></tp:taxon-name><comment>(Meigen); <xref ref-type="bibr" rid="B7">Goetghebuer 1932</xref>: 108, <xref ref-type="bibr" rid="B9">1940–50</xref>: 137.</comment></tp:nomenclature-citation><tp:nomenclature-citation><tp:taxon-name>
                <tp:taxon-name-part taxon-name-part-type="genus" reg="Limnophyes">Limnophyes</tp:taxon-name-part> <tp:taxon-name-part taxon-name-part-type="species" reg="interruptus">interruptus</tp:taxon-name-part></tp:taxon-name><comment>Goetghebuer, 1938: 463.</comment></tp:nomenclature-citation><tp:nomenclature-citation><tp:taxon-name>
                <tp:taxon-name-part taxon-name-part-type="genus" reg="Limnophyes">Limnophyes</tp:taxon-name-part> <tp:taxon-name-part taxon-name-part-type="species" reg="immucronatus">immucronatus</tp:taxon-name-part></tp:taxon-name><comment>Sæther, 1969: 103.</comment></tp:nomenclature-citation><tp:nomenclature-citation><tp:taxon-name>
                <tp:taxon-name-part taxon-name-part-type="genus" reg="Limnophyes">Limnophyes</tp:taxon-name-part> <tp:taxon-name-part taxon-name-part-type="species" reg="hudsoni">hudsoni</tp:taxon-name-part></tp:taxon-name><comment>Sæther, 1975: 1032.</comment></tp:nomenclature-citation><tp:nomenclature-citation><tp:taxon-name>
                <tp:taxon-name-part taxon-name-part-type="genus" reg="Limnophyes">Limnophyes</tp:taxon-name-part> <tp:taxon-name-part taxon-name-part-type="species" reg="natalensis">natalensis</tp:taxon-name-part></tp:taxon-name><comment>(Kieffer); <xref ref-type="bibr" rid="B6">Freeman 1957</xref>: 344, pro parte, (misidentified)</comment></tp:nomenclature-citation><tp:nomenclature-citation><tp:taxon-name>
                <tp:taxon-name-part taxon-name-part-type="genus" reg="Limnophyes">Limnophyes</tp:taxon-name-part> <tp:taxon-name-part taxon-name-part-type="species" reg="minimus">minimus</tp:taxon-name-part></tp:taxon-name><comment>(Meigen); Sæther 1990: 59; <xref ref-type="bibr" rid="B29">Wang and Sæther 1993</xref>: 216; <xref ref-type="bibr" rid="B28">Wang 2000</xref>: 636; <xref ref-type="bibr" rid="B30">Yamamoto 2004</xref>: 46; <xref ref-type="bibr" rid="B12">Makarchenko et al. 2005</xref>: 403, 2011: 115, <xref ref-type="bibr" rid="B11">Langton and Pinder 2007</xref>: 114.</comment></tp:nomenclature-citation><tp:nomenclature-citation><tp:taxon-name>
                <tp:taxon-name-part taxon-name-part-type="genus" reg="Limnophyes">Limnophyes</tp:taxon-name-part> <tp:taxon-name-part taxon-name-part-type="species" reg="fuscipygmus">fuscipygmus</tp:taxon-name-part></tp:taxon-name><comment>Wang, 2000: 636, <italic>nec</italic> Tokunaga, 1940: 287 syn. nov.</comment></tp:nomenclature-citation></tp:nomenclature-citation-list></tp:nomenclature><tp:treatment-sec sec-type="material" id="SECID0ESPAE"><title>Material examined.</title><p>Fujian Province, Fuzhou Agricultural University Campus, sweep net, 5 males, 22.iv.1993, W. Bu; Fujian Province, Nanping County, Maodi Town, sweep net, 4 males, 22.ix.2002, Z. Liu; Fujian Province, Shanghang County, Mt. Buyun, light trap, 5 males, 6.v.1993, W. Bu; Fujian Province, Wuyishan Natural Reserve Area, light trap, 31 males, 25.iv.1993, W. Bu; Guangxi Autonomus Region, Jinxiu County, Luoxiang Town, sweep net, 2 males, 9.vi.1990, X. Wang; Guangxi Autonomus Region, Longsheng County, sweep net, 5 males, 24.v.1990, X. Wang; Guizhou Province, Daozhen County, Dashahe Natural Reserve Area, sweep net, 1 male, 22.v.2004, H. Tang; Guizhou Province, Daozhen County, Xiaoshahe River, sweep net, 1 male, 25.v.2004, H. Tang; Hebei Province, Chengde City, Beidai River, sweep net, 1 male, viii.1986, X. Wang; Hebei Province, Chengde City, Saihanba Forest Park, sweep net, 1 male, 15.vii.2001, Y. Guo; Henan Province, Luanchuan County, Longyuwan Park, sweep net, 1 male, 13.vii.1996, J. Li; Henan Province, Baiyunshan Forest Farm, sweep net, 3 males, 16.vii.1996, J. Li; Henan Province, Song County, Baiyunshan Forest Farm, sweep net, 3 males, 16.vii.1996, J. Li; Hubei Province, Hefeng County, Mt. Fenshui, light trap, 3 males, 16.vii.1997, B. Ji; Hubei Province, Lifeng County, Houhe River, sweep net, 2 males, 30.vi.1997, B. Ji; Hubei Province, Lichuan County, Mt. Xingdou, sweep net, 3 males, 30.vi.1997, B. Ji; Hubei Province, Xianfeng County, Pingbaying Park, sweep net, 3 males, 25.vi.1997, B. Ji; Jiangxi Province, Poyang Lake, sweep net, 4 males, 12.vi.2004, C. Yan; Jiangxi Province, Yifeng County, Mt. Gongshan, sweep net, 2 males, 8.vi.2004, C. Yan; Jiangxi Province, Wuyishan Natural Reserve Area, light trap, 2 males, 13.vi.2004, C. Yan; Ningxia Autonomous Region, Mt. Liupan, Erlonghe Forest Farm, sweep net, 6 males, 7.viii.1987, X. Wang; Shannxi Province, Ningshan County, Huoditang Forest Farm, sweep net, 2 males, 12.viii.1994, W. Bu; Sichuan Province, Ganzi City, Yajiang River, light trap, 2 males, 14.vi.1996, X.Wang; Sichuan Province, Kangding City, Wasi River, light trap, 2 males, 15.vi.1996, X.Wang; Sichuan Province, Litang County, Zhaisang Region, sweep net, 2 males, 11.vi.1996, X.Wang; Sichuan Province, Mt. Emei, sweep net, 1 male, 17.v.1987, X. Wang; Xizang Autonomus Region, Xiazayu County, sweep net, 2 males, 24.iv.1988, C. Deng; Xizang Autonomus Region, Shigatse City, Zhangmu Town, sweep net, 6 males, 18.ix.1987, C. Deng; Yunnan Province, Fumin County, Daying Town, sweep net, 1 male, 1.vi.1996, X. Wang; Yunnan Province, Wuding County, Mashan Town, sweep net, 1 male, 1.vi,1996, X. Wang; Zhejiang Province, Baishanzu Natural Reserve Area, light trap, 2 males, 18.iv.1994, H. Zou; Zhejiang Province, Tianmushan Natural Reserve Area, light trap, 1 male, 17.viii.1999, H. Zou.</p></tp:treatment-sec><tp:treatment-sec sec-type="remarks" id="SECID0EXPAE"><title>Remarks.</title><p><italic><tp:taxon-name><tp:taxon-name-part taxon-name-part-type="genus" reg="Limnophyes">Limnophyes</tp:taxon-name-part> <tp:taxon-name-part taxon-name-part-type="species" reg="minimus">minimus</tp:taxon-name-part></tp:taxon-name></italic> (Meigen, 1818) is one of the dominant species of <italic><tp:taxon-name><tp:taxon-name-part taxon-name-part-type="genus" reg="Limnophyes">Limnophyes</tp:taxon-name-part></tp:taxon-name></italic> in China. Of all the specimens examined, some variation can be found. One specimen from Guangxi Province had a strongly reduced anal lobe, antenna with 10 segments, and <abbrev xmlns:xlink="http://www.w3.org/1999/xlink" xlink:title="leg ratio" id="ABBRID0EPQAE" xlink:type="simple">LR</abbrev><sub>1</sub> of 0.59, i.e., outside the range of 0.45–0.55. Two specimens from Sichuan and Yunnan provinces have <abbrev xmlns:xlink="http://www.w3.org/1999/xlink" xlink:title="antennal ratio" id="ABBRID0EUQAE" xlink:type="simple">AR</abbrev> 0.20 and 0.30, both lower than the minimum value of Sæther’s description (<abbrev xmlns:xlink="http://www.w3.org/1999/xlink" xlink:title="antennal ratio" id="ABBRID0EYQAE" xlink:type="simple">AR</abbrev> 0.48). One specimen from Fujian Province had 9-segmented antenna, and high length ratio of palpomeres 5/3 (2.11).</p><p><xref ref-type="bibr" rid="B26">Tokunaga (1940)</xref> described the species <italic><tp:taxon-name><tp:taxon-name-part taxon-name-part-type="genus" reg="Limnophyes">L.</tp:taxon-name-part> <tp:taxon-name-part taxon-name-part-type="species" reg="fuscipygmus">fuscipygmus</tp:taxon-name-part></tp:taxon-name></italic> based on materials from Taiwan Province, China. The holotype specimen of <italic><tp:taxon-name><tp:taxon-name-part taxon-name-part-type="genus" reg="Limnophyes">L.</tp:taxon-name-part> <tp:taxon-name-part taxon-name-part-type="species" reg="fuscipygmus">fuscipygmus</tp:taxon-name-part></tp:taxon-name></italic> mainly agrees with the description of <italic><tp:taxon-name><tp:taxon-name-part taxon-name-part-type="genus" reg="Limnophyes">L.</tp:taxon-name-part> <tp:taxon-name-part taxon-name-part-type="species" reg="minimus">minimus</tp:taxon-name-part></tp:taxon-name></italic> by <xref ref-type="bibr" rid="B21">Sæther (1975</xref>: 1032, figs 2–4), especially the characters of humeral pit, anal point, inferior volsella, and gonostylus. Consequently, it must be considered a junior synonym of <italic><tp:taxon-name><tp:taxon-name-part taxon-name-part-type="genus" reg="Limnophyes">L.</tp:taxon-name-part> <tp:taxon-name-part taxon-name-part-type="species" reg="minimus">minimus</tp:taxon-name-part></tp:taxon-name></italic>.</p></tp:treatment-sec><tp:treatment-sec sec-type="distribution" id="SECID0ESSAE"><title>Distribution.</title><p>The species is widespread, and it has been recorded in all the six Chinese geographical regions. It occurs both in Palaearctic and Oriental China.</p></tp:treatment-sec><ref-list><ref id="B7"><mixed-citation xmlns:xlink="http://www.w3.org/1999/xlink" xlink:type="simple"><person-group><name name-style="western"><surname>Goetghebuer</surname><given-names>M</given-names></name></person-group> (<year>1932</year>) <article-title>Diptères. <tp:taxon-name><tp:taxon-name-part taxon-name-part-type="family">Chironomidae</tp:taxon-name-part></tp:taxon-name> IV. (<tp:taxon-name><tp:taxon-name-part taxon-name-part-type="subfamily">Orthocladiinae</tp:taxon-name-part></tp:taxon-name>, <tp:taxon-name><tp:taxon-name-part taxon-name-part-type="subfamily">Corynoneurinae</tp:taxon-name-part></tp:taxon-name>, <tp:taxon-name><tp:taxon-name-part taxon-name-part-type="subfamily">Clunioninae</tp:taxon-name-part></tp:taxon-name>, <tp:taxon-name><tp:taxon-name-part taxon-name-part-type="subfamily">Diamesinae</tp:taxon-name-part></tp:taxon-name>).</article-title><source>Faune de France</source><volume>23</volume>: <fpage>1</fpage>–<lpage>204</lpage>.</mixed-citation></ref><ref id="B9"><mixed-citation xmlns:xlink="http://www.w3.org/1999/xlink" xlink:type="simple"><person-group><name name-style="western"><surname>Goetghebuer</surname><given-names>M</given-names></name></person-group> (<year>1940–50</year>) <tp:taxon-name><tp:taxon-name-part taxon-name-part-type="subfamily">Tendipedidae</tp:taxon-name-part></tp:taxon-name> (<tp:taxon-name><tp:taxon-name-part taxon-name-part-type="family">Chironomidae</tp:taxon-name-part></tp:taxon-name>). F.) Subfamilie <tp:taxon-name><tp:taxon-name-part taxon-name-part-type="subfamily">Orthocladiinae</tp:taxon-name-part></tp:taxon-name>. A. Die Imagines. In: Lindner E (Ed.) Die Fliegen der palaearktischen Region 13g, 208 pp.</mixed-citation></ref><ref id="B2"><mixed-citation xmlns:xlink="http://www.w3.org/1999/xlink" xlink:type="simple"><person-group><name name-style="western"><surname>Brundin</surname><given-names>L</given-names></name></person-group> (<year>1947</year>) <article-title>Zur Kenntnis der schwedischen Chironomiden.</article-title><source>Arkiv för Zoologi</source><volume>41</volume>: <fpage>1</fpage>–<lpage>22</lpage>.</mixed-citation></ref><ref id="B6"><mixed-citation xmlns:xlink="http://www.w3.org/1999/xlink" xlink:type="simple"><person-group><name name-style="western"><surname>Freeman</surname><given-names>P</given-names></name></person-group> (<year>1957</year>) <article-title>A study of the <tp:taxon-name><tp:taxon-name-part taxon-name-part-type="family">Chironomidae</tp:taxon-name-part></tp:taxon-name> (<tp:taxon-name><tp:taxon-name-part taxon-name-part-type="order">Diptera</tp:taxon-name-part></tp:taxon-name>) of Africa South of the Sahara. III.</article-title><source>Bulletin of the British Museum (Natural History) Entomology</source><volume>5</volume>: <fpage>323</fpage>–<lpage>426</lpage>. <ext-link xlink:type="simple" ext-link-type="doi" xlink:href="10.5962/bhl.part.1515">https://doi.org/10.5962/bhl.part.1515</ext-link></mixed-citation></ref><ref id="B29"><mixed-citation xmlns:xlink="http://www.w3.org/1999/xlink" xlink:type="simple"><person-group><name name-style="western"><surname>Wang</surname><given-names>X</given-names></name><name name-style="western"><surname>Sæther</surname><given-names>OA</given-names></name></person-group> (<year>1993</year>) <article-title><italic><tp:taxon-name><tp:taxon-name-part taxon-name-part-type="genus">Limnophyes</tp:taxon-name-part></tp:taxon-name></italic> Eaton from China, with description of five new species (<tp:taxon-name><tp:taxon-name-part taxon-name-part-type="order">Diptera</tp:taxon-name-part></tp:taxon-name>: <tp:taxon-name><tp:taxon-name-part taxon-name-part-type="family">Chironomidae</tp:taxon-name-part></tp:taxon-name>).</article-title><source>Entomologica scandinavica</source><volume>24</volume>: <fpage>215</fpage>–<lpage>226</lpage>. <ext-link xlink:type="simple" ext-link-type="doi" xlink:href="10.1163/187631293X00316">https://doi.org/10.1163/187631293X00316</ext-link></mixed-citation></ref><ref id="B28"><mixed-citation xmlns:xlink="http://www.w3.org/1999/xlink" xlink:type="simple"><person-group><name name-style="western"><surname>Wang</surname><given-names>X</given-names></name></person-group> (<year>2000</year>) <article-title>A revised checklist of <tp:taxon-name><tp:taxon-name-part taxon-name-part-type="family">Chironomidae</tp:taxon-name-part></tp:taxon-name> from China (<tp:taxon-name><tp:taxon-name-part taxon-name-part-type="order">Diptera</tp:taxon-name-part></tp:taxon-name>).</article-title> In: <person-group><name name-style="western"><surname>Hoffrichter</surname><given-names>O</given-names></name></person-group> (<role>Ed.</role>) <issue-title>Late 20th Century Research on Chironomidae.</issue-title><source>An Anthology from the 13<sup>th</sup> International Symposium on <tp:taxon-name><tp:taxon-name-part taxon-name-part-type="family">Chironomidae</tp:taxon-name-part></tp:taxon-name>. Shaker Verlag, Aachen</source>, <fpage>629</fpage>–<lpage>652</lpage>.</mixed-citation></ref><ref id="B30"><mixed-citation xmlns:xlink="http://www.w3.org/1999/xlink" xlink:type="simple"><person-group><name name-style="western"><surname>Yamamoto</surname><given-names>M</given-names></name></person-group> (<year>2004</year>) <article-title>A catalog of Japanese <tp:taxon-name><tp:taxon-name-part taxon-name-part-type="subfamily">Orthocladiinae</tp:taxon-name-part></tp:taxon-name> (<tp:taxon-name><tp:taxon-name-part taxon-name-part-type="order">Diptera</tp:taxon-name-part></tp:taxon-name>: <tp:taxon-name><tp:taxon-name-part taxon-name-part-type="family">Chironomidae</tp:taxon-name-part></tp:taxon-name>).</article-title><source>Makunagi, Acta Dipterologica</source><volume>21</volume>: <fpage>1</fpage>–<lpage>121</lpage>.</mixed-citation></ref><ref id="B12"><mixed-citation xmlns:xlink="http://www.w3.org/1999/xlink" xlink:type="simple"><person-group><name name-style="western"><surname>Makarchenko</surname><given-names>EA</given-names></name><name name-style="western"><surname>Makarchenko</surname><given-names>MA</given-names></name><name name-style="western"><surname>Zorina</surname><given-names>OV</given-names></name><name name-style="western"><surname>Sergeeva</surname><given-names>IV</given-names></name></person-group> (<year>2005</year>) <article-title>Pervye itogi izucheniya fauny i taksonomii khironomid (<tp:taxon-name><tp:taxon-name-part taxon-name-part-type="order">Diptera</tp:taxon-name-part></tp:taxon-name>, <tp:taxon-name><tp:taxon-name-part taxon-name-part-type="family">Chironomidae</tp:taxon-name-part></tp:taxon-name>) rossiiskogo Dal’nego Vostoka [Preliminary data on fauna and taxonomy of chironomids (<tp:taxon-name><tp:taxon-name-part taxon-name-part-type="order">Diptera</tp:taxon-name-part></tp:taxon-name>, <tp:taxon-name><tp:taxon-name-part taxon-name-part-type="family">Chironomidae</tp:taxon-name-part></tp:taxon-name>) of the Russian Far East].</article-title> In: <person-group><name name-style="western"><surname>Makarchenko</surname><given-names>EA</given-names></name></person-group> (<role>Ed.</role>) <issue-title>Chteniya pamyati Vladimira Yakovlevitsha Levanidova [V. Ya.</issue-title><source>Levanidov’s Biennial Memorial Meetings]</source><volume>3</volume>: <fpage>394</fpage>–<lpage>420</lpage>. Vladivostok: Dal’nauka Publishers [in Russian with English summary]</mixed-citation></ref><ref id="B11"><mixed-citation xmlns:xlink="http://www.w3.org/1999/xlink" xlink:type="simple"><person-group><name name-style="western"><surname>Langton</surname><given-names>PH</given-names></name><name name-style="western"><surname>Pinder</surname><given-names>LCV</given-names></name></person-group> (<year>2007</year>) Keys to the adult male <tp:taxon-name><tp:taxon-name-part taxon-name-part-type="family">Chironomidae</tp:taxon-name-part></tp:taxon-name> of Britain and Ireland. Volume 1. Introductory text, keys, references, checklist and index; Volume 2. Illustrations of the hypopygia and a supplement identifying sixteen species recently recorded from Britain and Ireland. Freshwater Biological Association, Scientific Publication 64, 231 plus 168 pp.</mixed-citation></ref><ref id="B26"><mixed-citation xmlns:xlink="http://www.w3.org/1999/xlink" xlink:type="simple"><person-group><name name-style="western"><surname>Tokunaga</surname><given-names>M</given-names></name></person-group> (<year>1940</year>) <article-title><tp:taxon-name><tp:taxon-name-part taxon-name-part-type="family">Chironomidae</tp:taxon-name-part></tp:taxon-name> from Japan (<tp:taxon-name><tp:taxon-name-part taxon-name-part-type="order">Diptera</tp:taxon-name-part></tp:taxon-name>), XII. New or little-known <tp:taxon-name><tp:taxon-name-part taxon-name-part-type="family">Ceratopogonidae</tp:taxon-name-part></tp:taxon-name> and <tp:taxon-name><tp:taxon-name-part taxon-name-part-type="family">Chironomidae</tp:taxon-name-part></tp:taxon-name>.</article-title><source>Phillipine Journal of Science</source><volume>72</volume>: <fpage>255</fpage>–<lpage>317</lpage>.</mixed-citation></ref><ref id="B21"><mixed-citation xmlns:xlink="http://www.w3.org/1999/xlink" xlink:type="simple"><person-group><name name-style="western"><surname>Sæther</surname><given-names>OA</given-names></name></person-group> (<year>1975</year>) <article-title>Twelve new species of <italic><tp:taxon-name><tp:taxon-name-part taxon-name-part-type="genus">Limnophyes</tp:taxon-name-part></tp:taxon-name></italic> Eaton, with keys to Nearctic males of the genus (<tp:taxon-name><tp:taxon-name-part taxon-name-part-type="order">Diptera</tp:taxon-name-part></tp:taxon-name>: <tp:taxon-name><tp:taxon-name-part taxon-name-part-type="family">Chironomidae</tp:taxon-name-part></tp:taxon-name>).</article-title><source>The Canadian Entomologist</source><volume>107</volume>: <fpage>1029</fpage>–<lpage>1056</lpage>. <ext-link xlink:type="simple" ext-link-type="doi" xlink:href="10.4039/Ent1071029-10">https://doi.org/10.4039/Ent1071029-10</ext-link></mixed-citation></ref></ref-list></tp:taxon-treatment>
