# Supplementary material for: New species of Limnophyes Eaton (Diptera, Chironomidae) from China and synonymy of L. fuscipygmus Tokunaga, 1940
Source: Zookeys. 2021 Jan 18;1011:51–61. doi: 10.3897/zookeys.1011.58993 (PMC7835191; doi:10.3897/zookeys.1011.58993)
Supplement: XML Treatment for Limnophyes subtilus [file zookeys.1011.58993-treatment3.xml]

<!DOCTYPE tp:taxon-treatment
  PUBLIC "-//TaxonX//DTD Taxonomic Treatment Publishing DTD v0 20100105//EN" "tax-treatment-NSO.dtd">
<tp:taxon-treatment xmlns:tp="http://www.plazi.org/taxpub"><tp:treatment-meta><kwd-group><label>Taxon classification</label><kwd><named-content xmlns:xlink="http://www.w3.org/1999/xlink" content-type="kingdom">Animalia</named-content></kwd><kwd><named-content xmlns:xlink="http://www.w3.org/1999/xlink" content-type="order">Diptera</named-content></kwd><kwd><named-content xmlns:xlink="http://www.w3.org/1999/xlink" content-type="family">Chironomidae</named-content></kwd></kwd-group><mixed-citation publication-type="journal"><person-group><name><surname>Liu</surname><given-names>Wenbin</given-names></name><name><surname>Zhao</surname><given-names>Cong</given-names></name><name><surname>Kong</surname><given-names>Fanqing</given-names></name><name><surname>Yan</surname><given-names>Chuncai</given-names></name><name><surname>Wang</surname><given-names>Xinhua</given-names></name></person-group><article-title>New species of <italic><tp:taxon-name><tp:taxon-name-part taxon-name-part-type="genus" reg="Limnophyes">Limnophyes</tp:taxon-name-part></tp:taxon-name></italic> Eaton (<tp:taxon-name><tp:taxon-name-part taxon-name-part-type="order">Diptera</tp:taxon-name-part></tp:taxon-name>, <tp:taxon-name><tp:taxon-name-part taxon-name-part-type="family">Chironomidae</tp:taxon-name-part></tp:taxon-name>) from China and synonymy of <italic><tp:taxon-name><tp:taxon-name-part taxon-name-part-type="genus" reg="Limnophyes">L.</tp:taxon-name-part> <tp:taxon-name-part taxon-name-part-type="species" reg="fuscipygmus">fuscipygmus</tp:taxon-name-part></tp:taxon-name></italic> Tokunaga, 1940</article-title><source>Zookeys</source><day>18</day><month>1</month><year>2021</year><volume>1011</volume><fpage>51</fpage><lpage>61</lpage><pub-id pub-id-type="doi">10.3897/zookeys.1011.58993</pub-id></mixed-citation></tp:treatment-meta><tp:nomenclature><tp:taxon-name><object-id xmlns:xlink="http://www.w3.org/1999/xlink" content-type="arpha" xlink:type="simple">FEDC2DBD-80BB-594D-B442-7DBED161CD88</object-id>
            <tp:taxon-name-part taxon-name-part-type="genus" reg="Limnophyes">Limnophyes</tp:taxon-name-part>
            <tp:taxon-name-part taxon-name-part-type="species" reg="subtilus">subtilus</tp:taxon-name-part>
            <object-id xmlns:xlink="http://www.w3.org/1999/xlink" content-type="zoobank" xlink:type="simple">http://zoobank.org/56360531-A0B1-4140-8CB9-711A0E6672C7</object-id>
          </tp:taxon-name><tp:taxon-authority>Liu &amp; Yan</tp:taxon-authority><tp:taxon-status xmlns:xlink="http://www.w3.org/1999/xlink" xlink:type="simple">sp. nov.</tp:taxon-status><xref ref-type="fig" rid="F2">Figs 5–8</xref></tp:nomenclature><tp:treatment-sec sec-type="type material" id="SECID0EEUAE"><title>Type material.</title><p><bold><italic>Holotype</italic></bold> male (<named-content xmlns:xlink="http://www.w3.org/1999/xlink" content-type="dwc:institutional_code" xlink:type="simple">BDN</named-content> No. 12222), China: Sichuan Province, Daocheng County, Daocheng River, <named-content xmlns:xlink="http://www.w3.org/1999/xlink" content-type="dwc:verbatimCoordinates" xlink:type="simple"><named-content content-type="geo-json" specific-use="{&#34;type&#34;:&#34;Point&#34;,&#34;coordinates&#34;:[100.146000,29.112000]}" id="NCID0EXUAE" xlink:type="simple">29.112°N, 100.146°E</named-content></named-content>, 2492 m a.s.l., sweep net, 11.vi.1996, X. Wang. <bold><italic>Paratype</italic></bold>: 5 males, as holotype.</p></tp:treatment-sec><tp:treatment-sec sec-type="description" id="SECID0E6UAE"><title>Diagnostic characters.</title><p>The new species can be separated from other members of the genus by having 9–21 lanceolate humerals, 7–9 lanceolate prescutellars, megaseta hair-like, virga very slender, and anal lobe moderately developed.</p></tp:treatment-sec><tp:treatment-sec sec-type="etymology" id="SECID0EEVAE"><title>Etymology.</title><p>From the Latin, <italic>subtilus</italic>, thin, slender, referring to the shape of the virga, adjective in the nominative singular.</p></tp:treatment-sec><tp:treatment-sec sec-type="description" id="SECID0EUVAE"><title>Description.</title><p>Male (<italic>N</italic> = 6).</p><p>Total length 2.53–2.83, 2.67 mm. Wing length 1.56–1.73, 1.63 mm. Total length / wing length 1.54–1.74, 1.64. Wing length / length of profemur 2.97–3.16, 3.05.</p><p><bold><italic>Coloration</italic>.</bold> Head, thorax and legs dark brown. Abdomen yellowish brown. Wing nearly transparent.</p><p><bold><italic>Head</italic>.</bold> Antenna with 13 flagellomeres. <abbrev xmlns:xlink="http://www.w3.org/1999/xlink" xlink:title="antennal ratio" id="ABBRID0ELWAE" xlink:type="simple">AR</abbrev> 0.76–0.88, 0.83. Ultimate flagellomere 295–330, 310 µm long. Temporal setae 5–7, 6, including 1 inner vertical, 2 outer verticals and 2–4, 3 postorbitals. Clypeus with 14–18, 16 setae. Tentorium 132–140, 136 µm long, 22 µm wide. Palpomere lengths (in µm): 25–31, 28; 40–45, 43; 79–95, 86; 78–90, 85; 120–128, 125. Length ratio of palpomeres 5/3 1.26–1.62, 1.44.</p><p><bold><italic>Wing</italic></bold> (Fig. <xref ref-type="fig" rid="F2">5</xref>). Anal lobe moderately developed. <abbrev xmlns:xlink="http://www.w3.org/1999/xlink" xlink:title="ratio of length of Cu/length of M" id="ABBRID0E1WAE" xlink:type="simple">VR</abbrev> 1.20–1.29, 1.26. Brachiolum with one seta. R with 5–6, 5 setae. Costal extension 22–40, 31 µm long. Squama with 6–8, 7 setae.</p><p><bold><italic>Thorax</italic></bold> (Figs <xref ref-type="fig" rid="F2">6</xref>, <xref ref-type="fig" rid="F2">7</xref>). Antepronotum with 3–4, 4 median and 4–6, 5 lateral setae. Humeral pit (Fig. <xref ref-type="fig" rid="F2">7</xref>) rounded, with sclerotized posterior margin. Dorsocentrals 43–47, 45, including 9–21, 14 lanceolate humerals, 6–10, 8 non-lanceolate humerals, 14–19, 15 other non-lanceolate dorsocentrals, and 7–9, 8 lanceolate prescutellars. Preepisternum with 2–3, 3 setae in anterior row, and posterior with 3 setae. Acrostichals 2–6, 5; prealars 4–10, 7; supraalar 1; posterior anepisternum II with 2–4, 3 setae; epimeron II with 3 setae; scutellum with 6–9, 8 setae.</p><p><bold><italic>Legs</italic>.</bold> Spur of fore tibia 44 µm, of mid tibia 17–19, 18 µm and 14–18, 16 µm long, of hind tibia 37–45, 41 µm and 13–22, 17 µm long. Tibial comb 42–45, 44 µm long, comb with 13 teeth. Width at apex of fore tibia 31–40, 35 µm, of mid tibia 31–33, 32 µm, of hind tibia 31–40, 35 µm. Lengths and proportions of legs in Table <xref ref-type="table" rid="T2">2</xref>.</p><p><bold><italic>Hypopygium</italic></bold> (Fig. <xref ref-type="fig" rid="F2">8</xref>). “Anal point” broadly rounded, with 17–32 setae. Laterosternite IX with 3–5, 4 setae. Phallapodeme 43–62, 50 µm long; transverse sternapodeme 68–83, 77 µm long. Virga 32–35, 33 µm long, consisting of slender single spine. Gonocoxite 141–148, 144 µm long. Inferior volsella with developed digitiform dorsal lobe. Gonostylus 84–98, 91 µm long, with pointed crista dorsalis. Megaseta hair-like, 17–20, 19 µm long. <abbrev xmlns:xlink="http://www.w3.org/1999/xlink" xlink:title="hypopygium ratio" id="ABBRID0EHYAE" xlink:type="simple">HR</abbrev> 1.46–1.68, 1.59; <abbrev xmlns:xlink="http://www.w3.org/1999/xlink" xlink:title="hypopygium value" id="ABBRID0ELYAE" xlink:type="simple">HV</abbrev> 2.81–3.15, 2.95.</p><fig id="F2" position="float" orientation="portrait"><object-id xmlns:xlink="http://www.w3.org/1999/xlink" content-type="doi" xlink:type="simple">10.3897/zookeys.1011.58993.figures5-8</object-id><object-id xmlns:xlink="http://www.w3.org/1999/xlink" content-type="arpha" xlink:type="simple">22C4C6AE-4994-5353-9A56-57205BDDCC4A</object-id><label>Figures 5–8.</label><caption><p><italic><tp:taxon-name><tp:taxon-name-part taxon-name-part-type="genus" reg="Limnophyes">Limnophyes</tp:taxon-name-part> <tp:taxon-name-part taxon-name-part-type="species" reg="subtilus">subtilus</tp:taxon-name-part></tp:taxon-name></italic> Liu &amp; Yan, sp. nov., male <bold>5</bold> wing <bold>6</bold> humeral area of the thorax <bold>7</bold> thorax <bold>8</bold> hypopygium.</p></caption><graphic xmlns:xlink="http://www.w3.org/1999/xlink" xlink:href="zookeys-1011-051-g002.jpg" position="float" orientation="portrait" xlink:type="simple" id="oo_497784.jpg"><uri content-type="original_file" xlink:type="simple">https://binary.pensoft.net/fig/497784</uri></graphic></fig><table-wrap id="T2" position="float" orientation="portrait"><label>Table 2.</label><caption><p>Lengths (in µm) and proportions of leg segments of male <italic><tp:taxon-name><tp:taxon-name-part taxon-name-part-type="genus" reg="Limnophyes">L.</tp:taxon-name-part> <tp:taxon-name-part taxon-name-part-type="species" reg="subtilus">subtilus</tp:taxon-name-part></tp:taxon-name></italic> Liu &amp; Yan, sp. nov. (<italic>N</italic> = 6).</p></caption><table id="TID0EG5AG" rules="all"><tbody><tr><th rowspan="1" colspan="1"/><th rowspan="1" colspan="1">
                    <abbrev xmlns:xlink="http://www.w3.org/1999/xlink" xlink:title="femur" id="ABBRID0ER1AE" xlink:type="simple">fe</abbrev>
                  </th><th rowspan="1" colspan="2">ti</th><th rowspan="1" colspan="2">ta<sub>1</sub></th><th rowspan="1" colspan="2">ta<sub>2</sub></th><th rowspan="1" colspan="2">ta<sub>3</sub></th><th rowspan="1" colspan="1">ta<sub>4</sub></th></tr><tr><td rowspan="1" colspan="1">p1</td><td rowspan="1" colspan="1">540–580, 560</td><td rowspan="1" colspan="2">690–730, 712</td><td rowspan="1" colspan="2">340–360, 352</td><td rowspan="1" colspan="2">200–230, 215</td><td rowspan="1" colspan="2">130–140, 132</td><td rowspan="1" colspan="1">80–90, 87</td></tr><tr><td rowspan="1" colspan="1">p2</td><td rowspan="1" colspan="1">590–620, 602</td><td rowspan="1" colspan="2">620–650, 632</td><td rowspan="1" colspan="2">270–290, 280</td><td rowspan="1" colspan="2">170–180, 178</td><td rowspan="1" colspan="2">120</td><td rowspan="1" colspan="1">60–80, 72</td></tr><tr><td rowspan="1" colspan="1">p3</td><td rowspan="1" colspan="1">590–630, 605</td><td rowspan="1" colspan="2">730–760, 745</td><td rowspan="1" colspan="2">420–440, 432</td><td rowspan="1" colspan="2">220</td><td rowspan="1" colspan="2">190–200, 192</td><td rowspan="1" colspan="1">95–100, 98</td></tr><tr><td rowspan="1" colspan="1"/><td rowspan="1" colspan="2">ta<sub>5</sub></td><td rowspan="1" colspan="2">
                    <abbrev xmlns:xlink="http://www.w3.org/1999/xlink" xlink:title="leg ratio" id="ABBRID0E24AE" xlink:type="simple">LR</abbrev>
                  </td><td rowspan="1" colspan="2">
                    <abbrev xmlns:xlink="http://www.w3.org/1999/xlink" xlink:title="Length of (femur + tibia + ta1) / length of (ta2 + ta3 + ta4 + ta5)" id="ABBRID0ED5AE" xlink:type="simple">BV</abbrev>
                  </td><td rowspan="1" colspan="2">
                    <abbrev xmlns:xlink="http://www.w3.org/1999/xlink" xlink:title="Length of (femur + tibia) / length of ta" id="ABBRID0EL5AE" xlink:type="simple">SV</abbrev>
                  </td><td rowspan="1" colspan="2">
                    <abbrev xmlns:xlink="http://www.w3.org/1999/xlink" xlink:title="longest seta on tarsomere 1/minimum width of tarsomere 1" id="ABBRID0ET5AE" xlink:type="simple">BR</abbrev>
                  </td></tr><tr><td rowspan="1" colspan="1">p1</td><td rowspan="1" colspan="2">80</td><td rowspan="1" colspan="2">0.49</td><td rowspan="1" colspan="2">3.04–3.25, 3.20</td><td rowspan="1" colspan="2">3.61–3.64, 3.62</td><td rowspan="1" colspan="2">1.84–2.00, 1.88</td></tr><tr><td rowspan="1" colspan="1">p2</td><td rowspan="1" colspan="2">55–70, 64</td><td rowspan="1" colspan="2">0.44–0.45, 0.44</td><td rowspan="1" colspan="2">3.47–3.55, 3.49</td><td rowspan="1" colspan="2">4.38–4.48, 4.41</td><td rowspan="1" colspan="2">2.50</td></tr><tr><td rowspan="1" colspan="1">p3</td><td rowspan="1" colspan="2">80</td><td rowspan="1" colspan="2">0.55–0.60, 0.58</td><td rowspan="1" colspan="2">2.97–3.05, 3.02</td><td rowspan="1" colspan="2">3.13–3.16, 3.14</td><td rowspan="1" colspan="2">2.00–2.60, 2.38</td></tr></tbody></table></table-wrap></tp:treatment-sec><tp:treatment-sec sec-type="remarks" id="SECID0ERAAG"><title>Remarks.</title><p>The characters of the new species mainly agree with <italic><tp:taxon-name><tp:taxon-name-part taxon-name-part-type="genus" reg="Limnophyes">L.</tp:taxon-name-part> <tp:taxon-name-part taxon-name-part-type="species" reg="eltoni">eltoni</tp:taxon-name-part></tp:taxon-name></italic> (Edwards, 1922) (<xref ref-type="bibr" rid="B24">Sæther 1990b</xref>). However, the new species differs from the latter on the basis of following characters: (1) the obvious costal extension of the new species (22–40 µm), shorter than for <italic><tp:taxon-name><tp:taxon-name-part taxon-name-part-type="genus" reg="Limnophyes">L.</tp:taxon-name-part> <tp:taxon-name-part taxon-name-part-type="species" reg="elotoni">elotoni</tp:taxon-name-part></tp:taxon-name></italic> (77–94 µm); (2) “Anal point” of <italic><tp:taxon-name><tp:taxon-name-part taxon-name-part-type="genus" reg="Limnophyes">L.</tp:taxon-name-part> <tp:taxon-name-part taxon-name-part-type="species" reg="eltoni">eltoni</tp:taxon-name-part></tp:taxon-name></italic> strongly projecting with apical notch, whereas in the new species it is not notched; (3) the new species has hair-like megaseta in the gonostylus, whereas the megaseta of <italic><tp:taxon-name><tp:taxon-name-part taxon-name-part-type="genus" reg="Limnophyes">L.</tp:taxon-name-part> <tp:taxon-name-part taxon-name-part-type="species" reg="eltoni">eltoni</tp:taxon-name-part></tp:taxon-name></italic> is spine-like, subapically.</p></tp:treatment-sec><tp:treatment-sec sec-type="distribution" id="SECID0EHCAG"><title>Distribution.</title><p>The species were collected in a subtropical mountain area in Sichuan Province in Oriental China.</p></tp:treatment-sec><ref-list><ref id="B24"><mixed-citation xmlns:xlink="http://www.w3.org/1999/xlink" xlink:type="simple"><person-group><name name-style="western"><surname>Sæther</surname><given-names>OA</given-names></name></person-group> (<year>1990b</year>) <article-title>A revision of the Neotropical types described as <tp:taxon-name><tp:taxon-name-part taxon-name-part-type="genus">Spaniotoma</tp:taxon-name-part> (<tp:taxon-name-part taxon-name-part-type="subgenus">Limnophyes</tp:taxon-name-part>)</tp:taxon-name> by Edwards 1931, with the description of <italic><tp:taxon-name><tp:taxon-name-part taxon-name-part-type="genus">Edwardsidia</tp:taxon-name-part></tp:taxon-name></italic> gen. n. (<tp:taxon-name><tp:taxon-name-part taxon-name-part-type="order">Diptera</tp:taxon-name-part></tp:taxon-name>: <tp:taxon-name><tp:taxon-name-part taxon-name-part-type="family">Chironomidae</tp:taxon-name-part></tp:taxon-name>).</article-title><source>Entomologica Scandinavica</source><volume>21</volume>: <fpage>305</fpage>–<lpage>319</lpage>. <ext-link xlink:type="simple" ext-link-type="doi" xlink:href="10.1163/187631290X00229">https://doi.org/10.1163/187631290X00229</ext-link></mixed-citation></ref></ref-list></tp:taxon-treatment>
